# Supplementary material for: The evolutionary diversity of locomotor innovation in rodents is not linked to proximal limb morphology
Source: Sci Rep. 2020 Jan 20;10:717. doi: 10.1038/s41598-019-57144-w (PMC6970985; doi:10.1038/s41598-019-57144-w)
Supplement: Supplementary file 2 — Supporting Information2 [file 41598_2019_57144_MOESM2_ESM.xlsx]

## Sheet: TableS1-Specimens
Taxon	Specimen number	Humerus (mm)	Femur (mm)	Family	Hum CSA (mm2)	Hum Zpol (mm3)	Fem CSA (mm2)	Fem Zpol (mm3)	LocomotorCat	LocomotorCitation	Notes
Acomys_dimidiatus	YPM 11178	14.8	18.8	Muridae	0.735	0.243	1.295	0.541	G	Nowak, 1999
Acomys_dimidiatus	YPM 11179	14	18.1	Muridae	0.768	0.263	1.451	0.653	G	Nowak, 1999
Acomys_dimidiatus	YPM 11180	14.2	17.9	Muridae	0.733	0.23	1.107	0.485	G	Nowak, 1999
Acomys_russatus	MCZ 60927	11	13.2	Muridae	0.508	0.146	0.963	0.412	G	Moore et al., 2015
Acomys_russatus	MCZ 60926	11.7	14	Muridae	0.538	0.139	1.04	0.443	G	Moore et al., 2015
Acomys_russatus	MCZ 60929	14.4	19.2	Muridae	0.704	0.252	1.095	0.492	G	Moore et al., 2015
Acomys_russatus	MCZ 61000	16.2	22.7	Muridae	0.83	0.279	1.38	0.596	G	Moore et al., 2015
Aethomys_kaiseri	YPM 1288	18.7	26.2	Muridae	1.256	0.646	2.269	1.483	G	Tuttle et al. 2009
Allactaga_major	YPM 7226	21	52	Dipodidae	1.588	0.865	5.397	6.747	R	Verde-Arregoitia et al. 2016
Brachytarsomys_albicauda	MCZ 28641	25.7	33.4	Nesomyidae	3.451	2.434	4.013	3.541	A	Verde-Arregoitia et al. 2016
Brachytarsomys_albicauda	MCZ 28642	25.6	32.7	Nesomyidae	2.564	1.805	2.973	2.719	A	Verde-Arregoitia et al. 2016
Calomys_callosus	YPM 3332	13.7	19.3	Cricetidae	0.848	0.295	1.401	0.886	G	Baumgardner et al., 1980
Chaetodipus_baileyi	MCZ 61187	14.4	20.2	Heteromyidae	0.732	0.244	1.211	0.769	Sf	Verde-Arregoitia et al. 2016
Chaetodipus_baileyi	MCZ 61195	12.5	18.2	Heteromyidae	0.599	0.168	0.861	0.484	Sf	Verde-Arregoitia et al. 2016
Chaetodipus_baileyi	MCZ 61227	14.6	20.8	Heteromyidae	0.708	0.233	1.09	0.611	Sf	Verde-Arregoitia et al. 2016
Chaetodipus_baileyi	MCZ 61456	13.8	20.8	Heteromyidae	0.615	0.185	0.998	0.527	Sf	Verde-Arregoitia et al. 2016
Chaetodipus_californicus	MCZ 57578	11.7	16.8	Heteromyidae	0.366	0.114	0.618	0.273	Sf	Nowak, 1999
Chaetodipus_intermedius	MCZ 46465	11.4	15.8	Heteromyidae	0.409	0.108	0.675	0.299	Sf	Verde-Arregoitia et al. 2016
Chaetodipus_intermedius	MCZ 61228	10.1	13.6	Heteromyidae	0.292	0.071	0.497	0.191	Sf	Verde-Arregoitia et al. 2016
Chaetodipus_penicillatus	MCZ 61191	11.3	15.8	Heteromyidae	0.38	0.112	0.605	0.304	Sf	Verde-Arregoitia et al. 2016
Chaetodipus_penicillatus	MCZ 61193	10.9	15.3	Heteromyidae	0.389	0.117	0.552	0.304	Sf	Verde-Arregoitia et al. 2016
Chaetodipus_penicillatus	MCZ 61501	10.9	14.7	Heteromyidae	0.403	0.109	0.601	0.289	Sf	Verde-Arregoitia et al. 2016
Chaetodipus_penicillatus	MCZ 61502	10.1	14.3	Heteromyidae	0.35	0.092	0.528	0.24	Sf	Verde-Arregoitia et al. 2016
Cratogeomys_castanops	MCZ 59727	28.9	33.7	Geomyidae	4.291	3.31	4.297	4.06	F	Nowak, 1999
Cratogeomys_merriami	MCZ 59211	41.8	51.3	Geomyidae	17.255	22.069	16.102	23.548	F	Nowak, 1999
Cricetomys_ansorgei	YPM 3094	49.4	64.8	Nesomyidae	9.462	11.787	13.572	23.599	Sf	Nowak, 1999
Cricetulus_migratorius	YPM 2288	16.4	19.2	Cricetidae	1.026	0.388	1.153	0.562	Sf	Verde-Arregoitia et al. 2016
Dasymys_incomtus	YPM 3691	17.4	24.4	Muridae	1.286	0.598	2.265	1.487	Sa	Pillay, 2003
Dasymys_incomtus	YPM 3692	18.1	24.9	Muridae	1.298	0.516	1.999	1.202	Sa	Pillay, 2003
Dasymys_incomtus	MCZ 57884	20.1	27.5	Muridae	1.58	0.675	2.647	1.754	Sa	Pillay, 2003
Deomys_ferrugineus	MCZ 62457	19	28.5	Muridae	0.839	0.355	1.855	1.284	G	Tuttle et al. 2009
Dipodomys_agilis	MCZ 52956	14.2	28	Heteromyidae	0.977	0.34	1.933	1.302	R	Moore, 1936
Dipodomys_ordii	MCZ 51501	14.9	28.2	Heteromyidae	1.096	0.45	2.009	1.415	R	Verde-Arregoitia et al. 2016
Dipodomys_ordii	MCZ 51502	14.4	27.6	Heteromyidae	0.991	0.366	1.839	1.222	R	Verde-Arregoitia et al. 2016
Dipodomys_ordii	MCZ 51503	15.2	28.5	Heteromyidae	1.112	0.478	1.809	1.338	R	Verde-Arregoitia et al. 2016
Dipodomys_phillipsii	MCZ 6307	13.3	25.4	Heteromyidae	0.848	0.285	1.529	0.976	R	Verde-Arregoitia et al. 2016
Dipodomys_phillipsii	MCZ 6310	16.6	34.3	Heteromyidae	1.537	0.617	2.763	2.413	R	Verde-Arregoitia et al. 2016
Dipodomys_phillipsii	MCZ 6312	16.6	34.4	Heteromyidae	1.416	0.563	2.628	2.139	R	Verde-Arregoitia et al. 2016
Dipodomys_spectabilis	MCZ 59480	18.4	36.3	Heteromyidae	1.5	0.725	3.325	3.198	R	Moore et al., 2015
Dipodomys_spectabilis	MCZ 61209	19.6	39	Heteromyidae	1.429	0.665	2.994	3.052	R	Moore et al., 2015
Eliurus_myoxinus	MCZ 45928	19.4	28	Nesomyidae	1.211	0.588	2.011	1.616	A	Verde-Arregoitia et al. 2016
Geomys_bursarius	MCZ 7092	29.7	36.5	Geomyidae	8.449	8.784	7.189	7.808	F	Samuels and Van Valkenburg, 2008
Gerbilliscus_validus	YPM 3700	23.2	34.9	Muridae	2.538	1.511	3.376	3.357	G	Nowak, 1999
Gerbilliscus_validus	MCZ 62455	21	32.7	Muridae	1.537	0.835	2.794	2.156	G	Nowak, 1999
Grammomys_dolichurus	MCZ 62458	14.5	20.5	Muridae	0.545	0.211	0.877	0.46	A	Tuttle et al. 2009
Grammomys_dolichurus	MCZ 62459	14.6	19.9	Muridae	0.654	0.221	1.029	0.513	A	Tuttle et al. 2009
Gymnuromys_roberti	MCZ 45931	20.6	28.8	Nesomyidae	1.396	0.778	2.432	1.809	G	Verde-Arregoitia et al. 2016
Heteromys_desmarestianus	MCZ 47298	18.5	26.1	Heteromyidae	1.139	0.416	1.832	1.079	Sf	Verde-Arregoitia et al. 2016
Heteromys_desmarestianus	MCZ 61799	16.3	23.6	Heteromyidae	0.808	0.321	1.389	0.876	Sf	Verde-Arregoitia et al. 2016
Hybomys_univittatus	MCZ 62460	15.8	20.4	Muridae	0.541	0.177	0.888	0.438	G	Kerbis Peterhans and Patterson, 1995
Hybomys_univittatus	MCZ 62461	14.6	19.3	Muridae	0.489	0.18	0.778	0.404	G	Kerbis Peterhans and Patterson, 1995
Hydromys_chrysogaster	YPM 11193	33.2	48	Muridae	5.583	4.443	9.108	11.096	Sa	Verde-Arregoitia et al. 2016
Hydromys_chrysogaster	YPM 7254	30.6	48.7	Muridae	6.449	5.534	12.153	14.411	Sa	Verde-Arregoitia et al. 2016
Hydromys_chrysogaster	YPM 7255	29.1	41	Muridae	5.471	3.666	7.762	8.038	Sa	Verde-Arregoitia et al. 2016
Hylomyscus_alleni	MCZ 62466	13	17.2	Muridae	0.48	0.162	0.674	0.313	A	Nowak, 1999
Hylomyscus_alleni	MCZ 62462	11.6	15.1	Muridae	0.421	0.121	0.627	0.243	A	Nowak, 1999
Hylomyscus_alleni	MCZ 62463	11.6	15.3	Muridae	0.368	0.12	0.553	0.235	A	Nowak, 1999
Hylomyscus_alleni	MCZ 62464	12.4	16.8	Muridae	0.402	0.123	0.609	0.271	A	Nowak, 1999
Hypogeomys_antimena	MCZ 45926	43.6	62	Nesomyidae	8.24	8.659	20.627	29.988	G	Tuttle et al. 2009
Jaculus_jaculus	MCZ 67932	10.6	26.1	Dipodidae	0.505	0.162	1.375	0.728	R	Moore et al., 2015
Jaculus_jaculus	MCZ 67926	10.7	26.3	Dipodidae	0.472	0.155	1.356	0.775	R	Moore et al., 2015
Jaculus_jaculus	MCZ 67927	10.4	24.8	Dipodidae	0.417	0.13	1.16	0.567	R	Moore et al., 2015
Jaculus_jaculus	MCZ 67994	11	27.4	Dipodidae	0.587	0.18	1.559	0.914	R	Moore et al., 2015
Jaculus_jaculus	MCZ 67928	12	28.7	Dipodidae	0.609	0.221	1.693	1.092	R	Moore et al., 2015
Jaculus_jaculus	MCZ 67929	13.4	16.8	Dipodidae	0.476	0.149	1.372	0.834	R	Moore et al., 2015
Jaculus_jaculus	MCZ 67996	10.7	27.8	Dipodidae	0.594	0.208	1.476	0.938	R	Moore et al., 2015
Jaculus_jaculus	MCZ 67931	11.1	27	Dipodidae	0.463	0.129	1.497	0.809	R	Moore et al., 2015
Jaculus_jaculus	MCZ 67993	11.5	27.5	Dipodidae	0.482	0.165	1.543	0.992	R	Moore et al., 2015
Jaculus_jaculus	MCZ 67930	10.9	26.8	Dipodidae	0.47	0.131	1.537	0.899	R	Moore et al., 2015
Lemmus_lemmus	YPM 08628	16.7	18.6	Cricetidae	0.966	0.321	1.201	0.467	G	Nowak, 1999
Lemniscomys_striatus	YPM 1278	17.6	25.4	Muridae	1.005	0.447	2.045	1.514	G	Tuttle et al. 2009
Lemniscomys_striatus	MCZ 62471	12.7	17.6	Muridae	0.365	0.105	0.626	0.294	G	Tuttle et al. 2009
Lemniscomys_striatus	MCZ 62469	15.8	22.7	Muridae	0.644	0.206	1.336	0.78	G	Tuttle et al. 2009
Lemniscomys_striatus	MCZ 62470	15.2	22	Muridae	0.633	0.206	1.193	0.691	G	Tuttle et al. 2009
Lemniscomys_striatus	MCZ 62472	14.9	21.9	Muridae	0.503	0.195	1.039	0.671	G	Tuttle et al. 2009
Liomys_irroratus	MCZ 41302	14.9	21.5	Heteromyidae	0.636	0.205	1.206	0.561	Sf	Verde-Arregoitia et al. 2016
Liomys_irroratus	MCZ 41301	14.8	21.6	Heteromyidae	0.778	0.273	1.244	0.668	Sf	Verde-Arregoitia et al. 2016
Liomys_irroratus	MCZ 41303	14.5	21.2	Heteromyidae	0.633	0.195	1.152	0.538	Sf	Verde-Arregoitia et al. 2016
Liomys_irroratus	MCZ 41578	14.9	21.7	Heteromyidae	0.797	0.261	1.255	0.708	Sf	Verde-Arregoitia et al. 2016
Liomys_salvini	MCZ 61793	14.2	19.8	Heteromyidae	0.603	0.243	0.945	0.571	Sf	Tuttle et al. 2009
Liomys_salvini	MCZ 61794	13.3	19.1	Heteromyidae	0.601	0.234	0.894	0.473	Sf	Tuttle et al. 2009
Liomys_salvini	MCZ 61808	13.7	19.1	Heteromyidae	0.56	0.217	0.908	0.471	Sf	Tuttle et al. 2009
Liomys_salvini	MCZ 61956	15.6	21.5	Heteromyidae	0.916	0.336	1.386	0.76	Sf	Tuttle et al. 2009
Lophuromys_aquilus	YPM 1311	14.8	19.8	Muridae	0.863	0.325	1.195	0.617	G	Nowak, 1999
Lophuromys_aquilus	YPM 1312	15.3	20	Muridae	1.032	0.423	1.16	0.582	G	Nowak, 1999
Lophuromys_flavopunctatus	MCZ 62475	15.2	21.1	Muridae	0.825	0.378	1.436	0.851	G	Nowak, 1999
Lophuromys_flavopunctatus	MCZ 62476	13.9	18.6	Muridae	0.652	0.244	0.934	0.543	G	Nowak, 1999
Lophuromys_flavopunctatus	MCZ 62477	15.6	21	Muridae	0.937	0.338	1.298	0.746	G	Nowak, 1999
Lophuromys_flavopunctatus	MCZ 62478	15.5	21.1	Muridae	0.832	0.282	1.152	0.636	G	Nowak, 1999
Lophuromys_flavopunctatus	MCZ 62474	15.5	21.1	Muridae	0.898	0.336	1.431	0.736	G	Nowak, 1999
Malacomys_longipes	MCZ 62479	22.8	30.66	Muridae	1.391	0.65	2.315	1.563	G	Tuttle et al. 2009
Malacomys_longipes	MCZ 62480	22.8	31.3	Muridae	1.398	0.651	2.291	1.529	G	Tuttle et al. 2009
Mastomys_natalensis	MCZ 62483	15.9	22.4	Muridae	0.869	0.316	1.661	0.972	G	Verde-Arregoitia et al. 2016
Mastomys_natalensis	MCZ 62482	16.7	22.8	Muridae	0.937	0.343	1.584	0.983	G	Verde-Arregoitia et al. 2016
Meriones_crassus	MCZ 60993	19.1	28.7	Muridae	1.487	0.733	2.721	2.481	R	Tuttle et al. 2009
Meriones_crassus	MCZ 51534	18.1	26	Muridae	0.898	0.417	1.989	1.553	R	Tuttle et al. 2009
Meriones_unguiculatus	MCZ 61870	16.4	25	Muridae	1.028	0.349	2.029	1.149	G	Nowak, 1999
Meriones_unguiculatus	MCZ 19930	14.4	21.4	Muridae	0.769	0.257	1.093	0.565	G	Nowak, 1999
Meriones_unguiculatus	MCZ 61733	16.6	25.3	Muridae	1.004	0.305	2.287	1.206	G	Nowak, 1999
Meriones_unguiculatus	MCZ 61732	15.2	22.8	Muridae	0.981	0.305	1.89	0.911	G	Nowak, 1999
Meriones_unguiculatus	MCZ 61871	16.1	24.5	Muridae	1.009	0.35	2.116	1.274	G	Nowak, 1999
Microtus_mexicanus	YPM 4986	16.2	22.2	Cricetidae	0.755	0.298	1.26	0.658	Sf	Verde-Arregoitia et al. 2016
Microtus_montanus	UMA 1834	15.6	18.4	Cricetidae	1.063	0.333	1.779	0.916	G	Tuttle et al. 2009
Microtus_montanus	UMA 1835	14.5	18.1	Cricetidae	1.096	0.284	1.934	0.733	G	Tuttle et al. 2009
Microtus_montanus	UMA 1836	12.9	14.9	Cricetidae	0.863	0.247	1.227	0.522	G	Tuttle et al. 2009
Microtus_montanus	UMA 3041	13.4	16.1	Cricetidae	0.999	0.309	1.479	0.682	G	Tuttle et al. 2009
Microtus_montanus	UMA 1837	14.8	18.2	Cricetidae	1.228	0.341	1.857	0.762	G	Tuttle et al. 2009
Microtus_pennsylvanicus	YPM 7103	13.3	14.7	Cricetidae	0.605	0.2	0.781	0.332	G	Moore et al., 2015
Microtus_pennsylvanicus	YPM 7105	16.5	19.4	Cricetidae	0.651	0.225	0.856	0.392	G	Moore et al., 2015
Microtus_pennsylvanicus	YPM 10363	15.8	18.4	Cricetidae	0.917	0.306	1.145	0.487	G	Moore et al., 2015
Microtus_pennsylvanicus	YPM 10242	15.6	18.3	Cricetidae	0.691	0.269	1.197	0.646	G	Moore et al., 2015
Mus_musculus	UMA 5588	12.5	16.4	Muridae	0.958	0.284	1.654	0.682	G	Verde-Arregoitia et al. 2016
Mus_musculus	MCZ 61021	13.6	17.3	Muridae	0.775	0.289	1.441	0.835	G	Verde-Arregoitia et al. 2016
Mus_musculus	MCZ 60999	13.5	17.3	Muridae	0.822	0.306	1.343	0.734	G	Verde-Arregoitia et al. 2016
Mus_musculus	MCZ 61001	13.5	16.9	Muridae	0.909	0.324	1.452	0.811	G	Verde-Arregoitia et al. 2016
Mus_musculus	MCZ 60998	12.6	16.7	Muridae	0.576	0.187	1.024	0.565	G	Verde-Arregoitia et al. 2016
Mus_musculus	MCZ 61022	13.4	16.8	Muridae	0.768	0.272	1.543	0.834	G	Verde-Arregoitia et al. 2016
Myodes_gapperi	UMA 1299	12.7	14.2	Cricetidae	0.699	0.16	0.928	0.289	G	Nowak, 1999
Myodes_gapperi	UMA 1394	12	13.4	Cricetidae	0.736	0.201	0.931	0.358	G	Nowak, 1999
Myodes_gapperi	UMA 1395	12.3	16.7	Cricetidae	0.696	0.185	1.061	0.397	G	Nowak, 1999
Myodes_gapperi	UMA 1995	13.5	16	Cricetidae	0.776	0.19	1.001	0.321	G	Nowak, 1999
Myodes_gapperi	UMA 4073	12.8	14.3	Cricetidae	0.713	0.178	0.874	0.283	G	Nowak, 1999
Myodes_gapperi	UMA 4120	14.4	17	Cricetidae	0.778	0.209	0.979	0.341	G	Nowak, 1999
Myopus_schisticolor	YPM 7224	13.6	14.6	Cricetidae	0.603	0.245	0.817	0.337	G	Nowak, 1999
Napaeozapus_insignis	UMA 4854	13	18.3	Dipodidae	0.934	0.308	1.297	0.612	G	Samuels and Van Valkenburg, 2008
Napaeozapus_insignis	UMA 2092	11.4	16.4	Dipodidae	0.674	0.201	1.058	0.443	G	Samuels and Van Valkenburg, 2008
Napaeozapus_insignis	UMA 2094	11.8	16.5	Dipodidae	0.758	0.238	1.016	0.398	G	Samuels and Van Valkenburg, 2008
Napaeozapus_insignis	UMA 2210	12.4	18.3	Dipodidae	0.758	0.204	1.189	0.463	G	Samuels and Van Valkenburg, 2008
Napaeozapus_insignis	UMA 5738	13.4	19.3	Dipodidae	0.919	0.279	1.435	0.639	G	Samuels and Van Valkenburg, 2008
Nectomys_apicalis	YPM 831	27.3	40.4	Cricetidae	2.912	1.811	5.882	6.175	Sa	Nowak, 1999
Nectomys_apicalis	YPM 13613	26.9	42.7	Cricetidae	2.739	1.927	4.762	5.667	Sa	Nowak, 1999
Neotoma_albigula	UMA 3954	24.2	30.7	Cricetidae	1.923	1.326	2.867	2.412	G	Verde-Arregoitia et al. 2016
Neotoma_albigula	UMA 3955	25.6	32.2	Cricetidae	2.244	1.712	3.169	3.082	G	Verde-Arregoitia et al. 2016
Neotoma_albigula	UMA 3956	25.9	33.3	Cricetidae	2.553	1.619	3.517	3.097	G	Verde-Arregoitia et al. 2016
Neotoma_albigula	UMA 3957	22.9	29.4	Cricetidae	1.934	1.327	2.712	2.186	G	Verde-Arregoitia et al. 2016
Neotoma_albigula	UMA 3958	26.7	34.5	Cricetidae	2.399	1.934	3.762	3.882	G	Verde-Arregoitia et al. 2016
Neotoma_albigula	UMA 3960	27.2	35.6	Cricetidae	2.848	1.929	4.091	3.586	G	Verde-Arregoitia et al. 2016
Neotoma_cinerea	YPM 7113	32	40.2	Cricetidae	2.919	2.198	4.002	3.749	G	Samuels and Van Valkenburg, 2008
Nesomys_rufus	MCZ 28643	30.8	44.2	Nesomyidae	2.604	1.831	5.502	6.088	G	Verde-Arregoitia et al. 2016
Nesomys_rufus	MCZ 45939	25.2	35.7	Nesomyidae	1.594	1.032	2.94	2.829	G	Verde-Arregoitia et al. 2016
Niviventer_fulvescens	YPM 5074	16.7	23.5	Muridae	0.802	0.372	1.348	0.965	G	Adler et al., 1999; Musser et al., 2008
Niviventer_fulvescens	YPM 5073	18.9	26.8	Muridae	1.103	0.494	1.994	1.51	G	Adler et al., 1999; Musser et al., 2008
Niviventer_fulvescens	YPM 5075	18.1	25.7	Muridae	0.995	0.424	1.888	1.363	G	Adler et al., 1999; Musser et al., 2008
Niviventer_fulvescens	YPM 5076	17.8	25.2	Muridae	1.012	0.45	1.737	1.26	G	Adler et al., 1999; Musser et al., 2008
Onychomys_leucogaster	YPM 13863	12.4	15.5	Cricetidae	0.555	0.151	0.704	0.281	G	Verde-Arregoitia et al. 2016
Oryzomys_palustris	UMA 3312	17.7	25.8	Cricetidae	1.411	0.615	2.065	1.449	Sa	Esher et al., 1978
Oryzomys_palustris	UMA 3314	16.2	24	Cricetidae	0.885	0.34	1.49	1.033	Sa	Esher et al., 1978
Oryzomys_palustris	UMA 3315	17.7	25.9	Cricetidae	1.212	0.521	2.281	1.62	Sa	Esher et al., 1978
Oryzomys_palustris	UMA 3318	13	18.6	Cricetidae	0.676	0.239	0.916	0.489	Sa	Esher et al., 1978
Oryzomys_palustris	UMA 3320	15.1	21.5	Cricetidae	0.798	0.269	1.286	0.772	Sa	Esher et al., 1978
Pachyuromys_duprasi	MCZ 51405	14.4	20.1	Muridae	1.112	0.382	1.3	0.671	G	Nowak, 1999
Peromyscus_californicus	YPM 10830	14.6	19.7	Cricetidae	0.677	0.236	0.982	0.47	G	Meritt, 1974
Peromyscus_californicus	YPM 10831	14.7	19.2	Cricetidae	0.658	0.218	0.966	0.436	G	Meritt, 1974
Peromyscus_californicus	YPM 10838	13.1	17.6	Cricetidae	0.505	0.15	0.688	0.257	G	Meritt, 1974
Peromyscus_leucopus	UMA 1019	13.1	17.6	Cricetidae	0.833	0.239	1.201	0.469	G	Verde-Arregoitia et al. 2016
Peromyscus_leucopus	UMA 2145	13.5	16.8	Cricetidae	0.888	0.242	1.118	0.408	G	Verde-Arregoitia et al. 2016
Peromyscus_leucopus	UMA 1017	13.3	17	Cricetidae	0.936	0.278	1.334	0.561	G	Verde-Arregoitia et al. 2016
Peromyscus_leucopus	UMA 2146	12.5	15.8	Cricetidae	0.783	0.208	1.059	0.378	G	Verde-Arregoitia et al. 2016
Peromyscus_leucopus	UMA 1018	13.2	17.2	Cricetidae	0.896	0.265	1.196	0.462	G	Verde-Arregoitia et al. 2016
Peromyscus_leucopus	UMA 1996	12.7	16.2	Cricetidae	0.781	0.218	1.169	0.45	G	Verde-Arregoitia et al. 2016
Phloeomys_pallidus	MCZ 38780	65.1	76.4	Muridae	19.36	39.913	23.173	50.549	G	Samuels and Van Valkenburg, 2008
Phyllotis_haggardi	MCZ 39730	14.7	19.6	Cricetidae	0.599	0.179	1.013	0.487	G	Nowak, 1999
Praomys_jacksoni	MCZ 62490	15.6	21	Muridae	0.764	0.288	1.202	0.651	G	Nowak, 1999; Ziekur, 2006
Praomys_jacksoni	MCZ 62491	16	21.8	Muridae	0.611	0.223	0.897	0.527	G	Nowak, 1999; Ziekur, 2006
Praomys_jacksoni	MCZ 62493	16.3	21.8	Muridae	0.742	0.271	1.253	0.702	G	Nowak, 1999; Ziekur, 2006
Rattus_andamanensis	YPM 5063	24.1	32.2	Muridae	2.042	1.357	2.937	2.788	G	Nowak, 1999
Rattus_andamanensis	YPM 5067	22.3	30.6	Muridae	1.689	1.026	2.295	1.899	G	Nowak, 1999
Rattus_andamanensis	YPM 5069	25.5	34.8	Muridae	2.579	1.89	3.486	3.264	G	Nowak, 1999
Rattus_andamanensis	YPM 5064	22.6	30.7	Muridae	1.638	0.859	2.31	1.727	G	Nowak, 1999
Rattus_norvegicus	UMA 4002	25.6	33.9	Muridae	2.255	1.434	3.483	3.131	G	Verde-Arregoitia et al. 2016
Rattus_norvegicus	UMA 4048	22.4	28	Muridae	1.855	1.037	2.618	2.208	G	Verde-Arregoitia et al. 2016
Rattus_norvegicus	UMA 4151	24	31.1	Muridae	2.546	1.412	3.418	2.777	G	Verde-Arregoitia et al. 2016
Reithrodontomys_megalotis	YPM 848	12.4	16.1	Cricetidae	0.529	0.142	0.773	0.272	G	Verde-Arregoitia et al. 2016
Reithrodontomys_megalotis	MCZ 61050	10.1	14	Cricetidae	0.345	0.073	0.484	0.149	G	Verde-Arregoitia et al. 2016
Reithrodontomys_megalotis	MCZ 61051	8.7	11.3	Cricetidae	0.282	0.048	0.375	0.089	G	Verde-Arregoitia et al. 2016
Reithrodontomys_megalotis	MCZ 61052	9.5	12.6	Cricetidae	0.342	0.057	0.455	0.111	G	Verde-Arregoitia et al. 2016
Reithrodontomys_megalotis	MCZ 61053	9.7	13.3	Cricetidae	0.295	0.056	0.433	0.127	G	Verde-Arregoitia et al. 2016
Rhabdomys_pumilio	MCZ 57863	15.1	20.4	Muridae	0.606	0.228	1.55	0.836	G	Schumann et al., 2005
Rhipidomys_leucodactylus	YPM 843	24.7	33.7	Cricetidae	2.381	1.645	3.133	3.187	A	Nowak, 1999
Rhipidomys_leucodactylus	YPM 844	22.2	30.1	Cricetidae	1.858	1.127	2.862	2.265	A	Nowak, 1999
Saccostomus_campestris	MCZ 62949	20.5	25.7	Nesomyidae	2.033	1.218	2.354	2.044	G	Nowak, 1999
Sekeetamys_calurus	MCZ 60992	16.7	25	Muridae	0.916	0.366	1.646	1.027	R	Degen et al., 1986
Sigmodon_hispidus	MCZ 41272	17.9	26.4	Cricetidae	1.072	0.409	2.107	1.355	G	Samuels and Van Valkenburg, 2008
Spalax_ehrenbergi	MCZ 61642	22.2	23.9	Spalacidae	4.1	2.269	2.548	2.211	F	Moore et al., 2015
Spalax_microphthalmus	YPM 7185	27.7	26.2	Spalacidae	6.203	5.056	4.014	3.251	F	Gambaryan et al., 2005
Synaptomys_cooperi	YPM 16915	13.2	14.1	Cricetidae	0.496	0.137	0.797	0.278	G	Nowak, 1999
Synaptomys_cooperi	MCZ 65918	13.4	15.1	Cricetidae	0.41	0.114	0.615	0.209	G	Nowak, 1999
Synaptomys_cooperi	MCZ 67149	13.4	14.9	Cricetidae	0.49	0.129	0.719	0.246	G	Nowak, 1999
Synaptomys_cooperi	MCZ 65919	13.7	15.2	Cricetidae	0.433	0.126	0.6	0.206	G	Nowak, 1999
Thomomys_bottae	MCZ 21093	25.3	31.7	Geomyidae	4.164	2.579	5.068	4.068	F	Samuels and Van Valkenburg, 2008
Thomomys_bottae	MCZ 52884	23.3	26.7	Geomyidae	2.744	1.555	3.845	2.877	F	Samuels and Van Valkenburg, 2008
Thomomys_umbrinus	MCZ 6304	20.2	24.2	Geomyidae	2.192	1.122	2.387	1.565	F	Moore et al., 2015
Zapus_hudsonius	UMA 3024	11.4	16.9	Dipodidae	0.771	0.196	1.158	0.455	G	Verde-Arregoitia et al. 2016
Zapus_hudsonius	UMA 4019	10.4	15.7	Dipodidae	0.765	0.19	1.133	0.411	G	Verde-Arregoitia et al. 2016
Zapus_hudsonius	UMA 4029	9.5	13.7	Dipodidae	0.457	0.126	0.913	0.379	G	Verde-Arregoitia et al. 2016
Zapus_hudsonius	UMA 3404	10.9	15.7	Dipodidae	0.323	0.089	0.436	0.17	G	Verde-Arregoitia et al. 2016
Zapus_hudsonius	UMA 3405	11.3	17	Dipodidae	0.411	0.108	0.622	0.242	G	Verde-Arregoitia et al. 2016
Zapus_princeps	UMA 1846	12.2	18.9	Dipodidae	0.869	0.27	1.294	0.622	G	Samuels and Van Valkenburg, 2008
Zapus_princeps	UMA 1848	12.3	19.2	Dipodidae	0.863	0.265	1.169	0.571	G	Samuels and Van Valkenburg, 2008
Zapus_princeps	UMA 1855	12.6	20.5	Dipodidae	0.834	0.249	1.386	0.67	G	Samuels and Van Valkenburg, 2008
Zapus_princeps	UMA 1847	12.3	19.2	Dipodidae	0.729	0.209	1.121	0.508	G	Samuels and Van Valkenburg, 2008
Zapus_princeps	UMA 1880	11.9	18.2	Dipodidae	0.819	0.242	1.179	0.495	G	Samuels and Van Valkenburg, 2008
Zapus_princeps	UMA 1845	12.2	19.3	Dipodidae	0.93	0.307	1.383	0.621	G	Samuels and Van Valkenburg, 2008
One specimen of Napaeozapus (UMA 2031) was not included in the CSG study and one specimen of Lemniscomys (YPM 3080) was not in the femur 3D study

## Sheet: TableS2-Regressions
	df	p-value
Humerus length~Femur length (Species means)	74	<0.001
	lambda estimate	CI:
(HumerusZpol/log(HumerusLength))~(FemurZpol/log(FemurLength)) (Using corPagel for pgls)	0.939	0.860:0.939:1.019
PGLS-based pairwise comparisons for ZpolRatio (p-values below diagonal, t-values above diagonal)		A	F	R	Sa	Sf	G
	A		-5.16084	2.47292	1.37143	1.04425	1.04812
	F	0.22		8.56277	6.28903	7.29261	8.61664
	R	1	0.015		-0.799836	-1.76628	-2.36917
	Sa	1	0.065	1		-0.588262	-0.810539
	Sf	1	0.015	1	1		-0.2163
	G	1	0.072	1	1	1
	lambda estimate	CI:
log(Humeral CSA) ~log(Femoral CSA) (Using corPagel for pgls)	0.979	0.944:0.979:1.015
PGLS-based pairwise comparisons for CSARatio (p-values below diagonal, t-values above diagonal)		A	F	R	Sa	Sf	G
	A		-5.69758	2.81924	1.14966	0.577552	0.79203
	F	0.132		9.5515	6.5531	7.41164	9.08971
	R	1	0.015		-1.36518	-2.7214	-3.19504
	Sa	1	0.039	1		-0.768881	-0.757767
	Sf	1	0.015	1	1		0.16586
	G	1	0.048	1	1	1

## Sheet: TableS3-PairwiseANOVAs
Humerus External Shape ~ Ecological Categories
	Df	SSE	SS	R2	F	Z	Pr(>F)
Shape~Group	70	0.024345	0.0018102	0.051211	1.041	1.2666	0.104
Shape~1	75	0.026155
Pairwise Comparisons (p-values below diagonal, effect sizes above diagonal)
	A	F	R	Sa	Sf	G
A		14.2825	-0.648955	-1.49451	-0.550536	-0.638702
F	0.001		12.8171	12.0273	15.2619	14.6496
R	0.729	0.001		-1.0241	-0.628531	-0.733827
Sa	0.98	0.002	0.917		-0.561992	-1.21195
Sf	0.676	0.001	0.706	0.671		-0.12033
G	0.716	0.001	0.82	0.979	0.409
Femur External Shape ~ Ecological Categories
	Df	SSE	SS	R2	F	Z	Pr(>F)
Shape~Group	70	0.027528	0.002412	0.065715	1.3445	2.0557	0.036
Shape~1	75	0.025116
Pairwise Comparisons (p-values below diagonal, effect sizes above diagonal)
	A	F	R	Sa	Sf	G
A		16.7902	-0.770714	-1.19554	-0.789281	0.153478
F	0.001		17.7311	15.682	18.6584	19.1132
R	0.816	0.001		-0.667893	-0.771003	-0.168821
Sa	0.935	0.001	0.731		-1.09465	-1.26153
Sf	0.841	0.001	0.791	0.976		-0.949511
G	0.341	0.001	0.428	0.979	0.983

## Sheet: TableS4-Allometry
Humerus 3D Shape Data
Phylogenetic Signal (K-mult), 1000 permutations
K	0.4096
p	<0.001
Allometric Signal (Common Allometric Component)
	df	SS	MS	R2	F	Z	p
log(Humerus Length)	1	0.02299	0.0229902	0.042812	3.3098	3.1597	0.004
Residuals	74	0.51402	0.0069462
Total	75	0.53701
Femur 3D Shape Data
Phylogenetic Signal (K-mult), 1000 permutations
K	0.373
p	<0.001
Allometric Signal (Common Allometric Component)
	df	SS	MS	R2	F	Z	p
log(Femur Length)	1	0.01065	0.0106513	0.019794	1.4944	1.0537	0.149
Residuals	74	0.52745	0.0071277
Total	75	0.5381

## Sheet: TableS5-PLSComparison
Full Dataset
HumerusExternalShape~Internal Parameters
r-PLS	0.777
p-value	0.001
FemurExternalShape~Internal Parameters
r-PLS	0.755
p-value	0.001
HumerusExternalShape~FemurExternalShape
r-PLS	0.826
p-value	0.001
Dataset without Fossorials
HumerusExternalShape~Internal Parameters
r-PLS	0.501
p-value	0.132
FemurExternalShape~Internal Parameters
r-PLS	0.463
p-value	0.231
HumerusExternalShape~FemurExternalShape
r-PLS	0.585
p-value	0.02

## Sheet: TableS6-HumPCA
Taxon	PC1	PC2	PC3	PC4	PC5	PC6	PC7	PC8	PC9	PC10
Geomys_bursarius	-0.169608	0.0639676	0.0624651	-0.00690302	0.0197072	-0.0077435	0.0046776	-0.00853256	0.000158235	-0.00344657
Cratogeomys_castanops	-0.135089	0.0464955	0.0560482	-0.0135243	0.0226781	-0.00595513	0.00871199	-0.00346885	0.0122085	0.00605765
Cratogeomys_merriami	-0.161548	0.0671962	0.0519779	-0.00567608	0.020235	-0.0148433	0.0111255	0.0102691	0.000584657	0.000996961
Thomomys_bottae	0.000747351	0.0224873	-0.000419238	0.00391654	-0.0142442	0.0117115	-0.023181	-0.0320421	-0.000137597	-0.0074288
Thomomys_umbrinus	0.029532	0.0590855	0.0283743	-0.00756681	-0.0395997	0.0102999	-0.0137668	-0.0406302	-0.0418736	0.00377384
Chaetodipus_baileyi	-0.0163336	-0.0437021	0.00324592	0.0144273	-0.0155036	-0.00421978	-0.00321147	-0.00563224	0.0118836	0.0108093
Chaetodipus_californicus	-0.0295315	-0.0572504	0.0145027	0.0106299	-0.0303697	0.0011709	0.00283377	0.0112324	0.0175371	0.0245357
Chaetodipus_penicillatus	-0.0111083	-0.0403597	0.00313778	0.00599443	-0.013552	0.0121858	0.0136246	-0.00322102	-0.00213547	-0.00557207
Chaetodipus_intermedius	-0.00104413	-0.0300999	0.00063338	0.0130583	-0.000849384	-0.00851215	-0.00245809	-0.0124792	0.0196906	0.0131515
Liomys_salvini	-0.0169605	-0.0417977	-0.00744619	-0.000935051	-0.0120058	-0.00791603	0.000450788	0.00240291	0.0106783	0.0102107
Heteromys_desmarestianus	-0.00192579	-0.0328871	-0.0112254	-0.00992878	0.00524354	-0.0108967	0.00034968	0.00649333	0.0110217	0.0093378
Liomys_irroratus	-0.0217056	-0.0496368	-0.000100111	0.0148353	-0.0203444	-0.00348514	0.00262492	0.00151494	0.00124692	0.00652369
Dipodomys_agilis	-0.086431	-0.0379127	0.0318266	0.0230183	-0.0371026	-0.00232391	-0.0237151	0.015241	-0.0136587	0.00191858
Dipodomys_ordii	-0.0433998	-0.043367	0.0218294	0.0400328	-0.0324692	0.0117982	-0.00238844	0.0196409	-0.0227129	-0.00906044
Dipodomys_phillipsii	-0.0536243	-0.0327477	0.0155121	0.0277752	-0.024817	-0.00525288	-0.0142389	0.00547883	-0.00553234	0.00249121
Dipodomys_spectabilis	0.000935834	-0.0292713	0.0213879	0.0302243	-0.00401256	0.0171032	0.0150289	0.0183814	-0.013794	-0.00613093
Rhipidomys_leucodactylus	-0.0263006	-0.0243391	-0.0157551	-0.0162909	-0.00434657	0.00503625	-0.0197654	0.0105645	0.00603802	0.000732837
Phyllotis_haggardi	0.0528928	0.0154732	0.0348319	-0.00987451	0.005627	0.00491139	-0.00838895	-0.00261937	0.00133443	0.0106954
Calomys_callosus	0.0579301	0.065	0.0297351	-0.029428	-0.0350956	-0.0190777	-0.00483583	0.0115661	0.0320032	-0.0349896
Nectomys_apicalis	0.0396122	0.0433795	0.00392074	-0.000308077	0.0195328	-0.012989	-0.036983	0.0157259	-0.014882	0.0117986
Oryzomys_palustris	0.0153328	0.00220147	-0.000767139	0.00397678	0.022465	0.00107629	-0.00994495	0.0174846	-0.00652996	-0.00419734
Sigmodon_hispidus	0.0530819	0.0523789	0.0292945	-0.0244395	-0.0366097	-0.0123681	0.0193508	0.00944068	0.0243452	-0.0183199
Neotoma_albigula	0.00713573	-0.0279194	-0.00193277	-0.00204991	0.0073717	0.00717537	0.0166261	-0.00206062	-0.00209653	0.00416848
Neotoma_cinerea	0.0327607	-0.0110432	0.0208742	0.0174253	0.0051541	0.00648288	0.0209144	0.00518301	-0.0116763	0.00532143
Reithrodontomys_megalotis	0.000920655	-0.0197768	0.00243588	0.015628	0.00417815	0.000319816	-0.000694514	0.000765361	0.00325367	-0.00339672
Onychomys_leucogaster	-0.0121071	-0.0404502	-0.00367496	0.0337406	-0.0055589	-0.00558597	-0.00814794	-0.014994	-0.00112468	-0.00739408
Peromyscus_leucopus	0.00800028	-0.014335	-0.00196173	0.00327415	0.0161168	0.00177105	-0.0101008	0.00193661	0.00736851	-0.00485582
Peromyscus_californicus	0.0152343	-0.0276732	0.0113914	0.0108322	0.0124029	0.0141424	0.00937268	0.00851457	-0.00226365	-0.00621538
Cricetulus_migratorius	0.0348762	-0.0131341	0.0271025	0.0278897	0.00196322	-0.00904689	0.0119216	0.0117325	-0.0276925	0.0104546
Myodes_gapperi	0.018856	-0.0152339	-0.00248573	0.0211239	0.0183653	-0.00611361	-0.00603493	-0.0063604	0.00955332	0.00134687
Microtus_pennsylvanicus	0.0277218	0.0184739	0.00328196	0.00284536	0.0170998	0.00509073	0.00414444	-0.00571804	0.0052678	-0.00413331
Microtus_montanus	0.0390075	0.0314921	0.011512	0.000371747	0.0114981	-0.00916128	-0.025523	0.00800467	-0.004234	0.019069
Microtus_mexicanus	0.0464493	0.0228222	0.0320822	-0.00305335	-0.034044	-0.00465145	0.015189	0.00867959	0.00140578	-0.011613
Lemmus_lemmus	0.0207796	-0.00407319	0.0201434	0.020447	0.0206965	0.0430298	0.00536229	0.00128439	-0.00333232	-0.0238661
Myopus_schisticolor	0.035235	0.0450257	0.0306428	-0.0113415	-0.0126328	0.0213655	0.00604573	-0.0407806	-0.00721808	0.0157445
Synaptomys_cooperi	0.0291072	0.00456734	0.0107594	0.00842953	0.0262187	0.00692523	-0.00490187	0.00560441	0.000773008	0.000212072
Phloeomys_pallidus	0.00236622	-0.00116446	-0.0373405	0.0239398	0.0160186	-0.0536646	0.0290539	-0.0345938	-0.0174061	-0.0170845
Hydromys_chrysogaster	-0.00935533	-0.0085539	-0.0288107	0.00171821	0.00590787	-0.0165668	-0.000748605	-0.0020928	-0.0122542	-0.00909647
Malacomys_longipes	0.0482745	0.022048	0.0340783	-0.00316743	-0.0224383	-0.0133345	0.00669929	0.0140011	0.00563755	-0.0148024
Mus_musculus	0.0103644	0.0167094	-0.013729	-0.0187046	0.00103612	-0.0049199	-0.00676417	-0.00485538	-0.013378	0.00351483
Mastomys_natalensis	0.0189724	0.000453081	0.0021226	-0.00293813	0.0312905	0.00999659	-0.0109735	0.0151116	0.000430801	-0.0143549
Praomys_jacksoni	0.0180054	-0.00725303	-0.0116479	-0.0052654	0.0148573	-0.010271	0.000408833	0.00595989	0.00639875	-0.000981047
Hylomyscus_alleni	0.00366841	-0.0166414	-0.013954	-0.00225968	0.0105043	-0.00580193	-0.00890251	-0.00399386	0.0177141	0.00467852
Aethomys_kaiseri	-0.0178366	-0.0276374	-0.0342081	-0.0544899	0.00013378	0.00262739	0.0139455	0.0136213	-0.0125107	0.00746607
Rhabdomys_pumilio	0.0581212	0.0486835	0.0200811	-0.0150144	-9.05802e-05	-0.0124722	-0.0127409	0.0105912	-0.0113855	0.0171666
Lemniscomys_striatus	0.0172665	-0.0103746	0.00163995	-0.0122781	0.00702154	0.00616098	0.0102728	0.00782397	-0.00560802	0.00710936
Grammomys_dolichurus	0.0189614	-0.0130221	0.00512327	0.020286	0.0079641	-0.00641416	-0.0022198	-0.00308872	0.00231476	0.00787789
Dasymys_incomtus	0.00825831	-0.00913209	0.0127676	0.00335746	-0.0156816	-0.00369562	0.00435242	-0.0102373	0.0166078	0.00358824
Hybomys_univittatus	0.0198928	0.00081509	-0.0126156	0.0112979	0.00888335	-0.0182541	0.00709156	-0.00540901	0.00451014	-0.00455809
Rattus_norvegicus	-0.0184066	-0.0196046	-0.0259846	-0.0125206	-0.00446826	-0.00595148	-0.00811658	-0.00150694	0.00044466	-0.0174743
Rattus_andamanensis	0.0244633	0.0120532	0.00880851	-0.0195163	-0.0170094	-0.00839369	0.00762143	0.0113946	-0.00147665	-0.00627482
Niviventer_fulvescens	-0.0139321	-0.0284506	-0.0229202	-0.0345609	-0.00368234	0.00133794	-0.00568447	0.00867197	0.00980791	-0.00669583
Deomys_ferrugineus	0.0542335	0.00289051	0.0212013	-0.00103051	0.0122085	-0.00225578	0.0239414	0.0154358	0.00390001	0.0238661
Lophuromys_aquilus	-0.0263996	-0.0263291	-0.0266073	-0.0354444	-0.00450324	0.006247	-0.0171065	0.00921126	-0.00428664	-0.0138688
Lophuromys_flavopunctatus	0.0122745	0.0124724	-0.00991465	0.0209119	-0.00113215	-0.000223835	-0.00240737	-0.00884904	0.00115374	0.00709915
Acomys_russatus	-0.00780593	-0.0133006	-0.000130089	-0.0191746	-0.0152183	0.0131338	0.0157724	-0.0319794	-0.00554757	0.00746746
Acomys_dimidiatus	0.0239944	0.00707789	0.000560853	-0.0221375	0.00327924	-0.00320824	0.0108449	0.0119744	-0.00258404	0.00257956
Sekeetamys_calurus	0.0201497	-0.00257277	0.00803802	0.0109475	0.0197618	0.0143647	0.00401021	-0.00671908	0.00619331	0.00158802
Meriones_crassus	0.0346535	0.0223477	0.00576641	-0.0287516	0.00798035	-0.00522119	-0.0184601	0.0141177	-0.00669909	0.0166596
Meriones_unguiculatus	0.0219071	0.00812569	0.022491	0.0123992	0.0221894	0.0449836	0.00922667	-0.00298347	0.000978736	-0.0261404
Gerbilliscus_validus	0.0059577	0.00737686	-0.0209038	0.0200588	0.0144532	-0.00881986	-0.0122312	-0.00801441	0.0177105	0.00767061
Pachyuromys_duprasi	-0.0297605	-0.0148356	-0.0278264	-0.0713143	0.0059239	0.0211452	-0.0220141	-0.0116306	-0.000416661	-0.0154713
Brachytarsomys_albicauda	-0.0177459	-0.0267943	-0.031241	-0.0267195	0.00231796	-0.0101767	0.0201393	-0.0116233	-0.0164237	-0.00246868
Eliurus_myoxinus	0.0241112	-0.0163701	0.0185392	0.023551	0.0208133	0.0229494	0.018028	0.00345504	-0.00522993	-0.008617
Gymnuromys_roberti	0.0168292	-0.0077259	0.00857117	0.0148106	0.0169592	0.0160396	0.00285876	-0.0110438	0.00470018	-0.00163493
Hypogeomys_antimena	0.00503739	-0.00273058	-0.0184725	-0.00030261	-0.000730603	-0.00325638	0.0212533	-0.0216618	0.0360762	0.0162316
Nesomys_rufus	0.0414152	0.0141141	0.0155283	-0.00132205	0.00132223	-0.00955126	-0.0109175	0.00332275	-0.00128971	0.0175159
Cricetomys_ansorgei	-0.0306877	-0.0246774	-0.0368701	-0.0563059	-0.00964814	0.00552022	0.012635	0.00723776	-0.0207817	0.000298539
Saccostomus_campestris	0.00184241	0.0134477	-0.0501153	0.0313817	0.0122162	-0.0627287	0.00709705	0.00506906	-0.0186115	-0.0207915
Spalax_ehrenbergi	-0.0351168	0.105258	-0.101799	0.0469207	-0.0263668	0.0256216	0.0282518	0.0194954	0.00759397	0.0133296
Spalax_microphthalmus	-0.0415186	0.104367	-0.102748	0.049196	-0.0120532	0.0306991	-0.0131958	0.0111279	0.0013633	0.0036602
Zapus_hudsonius	-0.0151558	-0.0142833	-0.0195748	0.00317097	-0.0018684	0.00393127	-0.0276795	-0.00949133	0.00926757	-0.0167942
Zapus_princeps	-0.00985837	-0.0147655	-0.00811996	0.0106531	0.0021056	0.00291186	-0.0212123	-0.00917655	0.0149705	-0.00191814
Napaeozapus_insignis	-0.00354412	-0.0231235	-0.0101147	0.026145	-8.93603e-05	-0.00325605	-0.0149347	-0.0140247	0.00689535	-0.00359498
Jaculus_jaculus	0.0103644	0.0167094	-0.013729	-0.0187046	0.00103612	-0.0049199	-0.00676417	-0.00485538	-0.013378	0.00351483
Allactaga_major	-0.0236928	-0.00864254	-0.0391211	-0.0773995	0.00540004	0.0142339	0.0194954	0.00160546	-0.000860115	0.0110087
	PC1	PC2	PC3	PC4	PC5	PC6	PC7	PC8	PC9	PC10
Standard deviation	0.04231	0.03351	0.02818	0.02413	0.01699	0.01602	0.0142	0.0135	0.01276	0.01179
Proportion of Variance	0.25001	0.15679	0.1109	0.08134	0.04032	0.03584	0.02817	0.02544	0.02274	0.01941
Cumulative Proportion	0.25001	0.4068	0.51771	0.59905	0.63937	0.6752	0.70337	0.72881	0.75154	0.77095

## Sheet: TableS7-HumBGPCA
Taxa	BGPC1	BGPC2	BGPC3	BGPC4	BGPC5
Geomys_bursarius	-0.164594	0.0493453	0.00188876	-0.00757342	-0.00408069
Cratogeomys_castanops	-0.127518	0.0412027	0.00514575	-0.00965548	-0.00272728
Cratogeomys_merriami	-0.160081	0.0439015	-0.000295647	8.21702e-05	-0.00435833
Thomomys_bottae	-0.0202898	-0.0165803	0.00019343	-0.006702	0.00684163
Thomomys_umbrinus	-0.0268733	-0.0414693	0.00268785	-0.00616774	0.0358667
Chaetodipus_baileyi	0.0148102	0.0467639	-0.0153327	0.00533915	0.000286653
Chaetodipus_californicus	0.0136059	0.0721743	-0.0141201	-0.00556317	0.0178432
Chaetodipus_penicillatus	0.0157382	0.0399852	-0.0108658	-0.0112952	0.00207927
Chaetodipus_intermedius	0.0182042	0.0232583	-0.0154129	0.00857744	-0.00551702
Liomys_salvini	0.0148155	0.0438938	-0.0174395	0.00454618	-0.00269508
Heteromys_desmarestianus	0.0215855	0.0219882	-0.0140955	0.00564062	-0.00664806
Liomys_irroratus	0.0143794	0.0553726	-0.0131274	0.00159271	-0.00250988
Dipodomys_agilis	-0.0410026	0.0922737	0.0379909	-0.00270116	0.00899969
Dipodomys_ordii	-0.00949581	0.0727889	0.0308507	-0.00128126	0.0105286
Dipodomys_phillipsii	-0.0204819	0.0650434	0.0172577	0.00505809	0.000579108
Dipodomys_spectabilis	0.0154222	0.0299946	0.0229324	-0.00735697	0.00718672
Rhipidomys_leucodactylus	-0.00172286	0.0306806	0.00208411	0.00594144	-0.0212322
Phyllotis_haggardi	0.0301509	-0.0401048	0.00836124	-0.0089824	0.0270201
Calomys_callosus	0.00616022	-0.0704944	0.00208822	-0.0110135	0.0462781
Nectomys_apicalis	0.0031885	-0.054888	0.0235071	0.0402282	0.0154723
Oryzomys_palustris	0.0104947	-0.015951	0.00864969	0.0312595	-0.00225069
Sigmodon_hispidus	0.0084586	-0.0547339	-0.00281529	-0.0182785	0.0430908
Neotoma_albigula	0.0230496	0.0154069	-0.001131	-0.00481193	-0.0129424
Neotoma_cinerea	0.0287546	-0.0075527	-0.00207166	-0.00738265	0.0116035
Reithrodontomys_megalotis	0.0125488	0.011395	-0.00170082	0.000932648	0.000542878
Onychomys_leucogaster	0.0138434	0.0322959	-0.0126882	0.00415309	-0.00736395
Peromyscus_leucopus	0.0157689	-0.00159623	-0.00034162	0.00172518	-0.0153542
Peromyscus_californicus	0.0274834	0.00976755	0.00294117	-0.00560899	-0.00565489
Cricetulus_migratorius	0.0315612	-0.000454416	-0.00774525	0.0072917	0.0176512
Myodes_gapperi	0.0233807	-0.0067045	-0.00380422	0.00667267	-0.00988753
Microtus_pennsylvanicus	0.00900489	-0.0354673	0.00462407	-0.00642362	0.00408392
Microtus_montanus	0.00950912	-0.0419884	0.0154258	0.0255234	0.012504
Microtus_mexicanus	0.0194586	-0.0256909	-0.00815962	-0.00746567	0.0425539
Lemmus_lemmus	0.0147255	-0.0141708	0.0116063	-0.0116431	-0.00533988
Myopus_schisticolor	-0.0026413	-0.0488304	0.0019681	-0.0246217	0.0298734
Synaptomys_cooperi	0.0184952	-0.0259779	0.0061252	0.00285749	-0.00137244
Phloeomys_pallidus	0.0037426	-0.0127504	-0.014061	0.00618458	-0.0182875
Hydromys_chrysogaster	4.68921e-05	0.00491003	-0.00464448	0.022376	-0.0149182
Malacomys_longipes	0.0230901	-0.0337338	-0.000937939	-0.00680015	0.0338217
Mus_musculus	-0.00270461	-0.0187877	0.00773099	0.00245358	-0.000508227
Mastomys_natalensis	0.0152189	-0.0222326	0.0106727	0.00140614	-0.0124079
Praomys_jacksoni	0.0200683	-0.0134229	-0.00272008	-0.00145997	-0.00480803
Hylomyscus_alleni	0.0145498	0.00236731	-0.0071287	0.00234777	-0.0195355
Aethomys_kaiseri	0.0095647	0.0259691	-0.000683732	-0.00378417	-0.0192525
Rhabdomys_pumilio	0.0122991	-0.0613019	0.0119768	0.00473493	0.0304384
Lemniscomys_striatus	0.0207585	-0.00310736	0.00225265	-0.00500294	-0.00551449
Grammomys_dolichurus	0.0213151	-0.00212236	-0.00709317	0.0104607	-0.0118102
Dasymys_incomtus	0.0115533	0.00743909	-0.0125853	0.00185312	0.0118491
Hybomys_univittatus	0.0152436	-0.0190267	-0.0074669	-0.00124909	0.00362907
Rattus_norvegicus	0.00095322	0.0144744	-0.00962874	-0.00306105	-0.00765327
Rattus_andamanensis	0.0129586	-0.0171028	-0.00220642	-0.00525778	0.0175434
Niviventer_fulvescens	0.0115134	0.020122	-0.00987985	-0.00965179	-0.0108473
Deomys_ferrugineus	0.038621	-0.0299457	-0.00130028	-0.0154977	0.015793
Lophuromys_aquilus	0.000800437	0.0243214	-0.0026613	-0.00135489	-0.0148708
Lophuromys_flavopunctatus	-0.000348232	-0.0156246	-0.00586156	0.00453736	-6.70601e-05
Acomys_russatus	0.00285593	0.0153606	-0.0109049	-0.0192625	-0.00487828
Acomys_dimidiatus	0.0158077	-0.0178943	0.00529513	0.00022771	0.00160195
Sekeetamys_calurus	0.0146429	-0.0129679	0.00816511	-0.00165062	-0.00459928
Meriones_crassus	0.0143628	-0.0339225	0.0183579	0.0101463	0.0152288
Meriones_unguiculatus	0.00809373	-0.0233178	0.0167681	-0.0155142	0.000738107
Gerbilliscus_validus	-0.000331966	-0.0146882	-0.00631258	0.012896	-0.0160698
Pachyuromys_duprasi	-0.00642815	0.0120759	0.0138397	-0.0172633	-0.024784
Brachytarsomys_albicauda	0.0071037	0.0232884	-0.00469566	-0.00458565	-0.0286628
Eliurus_myoxinus	0.0256514	-0.00285522	0.00108971	-0.00551157	-0.0249279
Gymnuromys_roberti	0.0151862	-0.00847659	0.00511706	-0.00456247	-0.00562093
Hypogeomys_antimena	0.00480917	-0.00524176	-0.016754	-0.0175423	-0.00655824
Nesomys_rufus	0.0219177	-0.0294663	0.00471144	0.00572037	0.0170919
Cricetomys_ansorgei	-0.00190912	0.0342545	-0.00675108	0.00285492	-0.0163524
Saccostomus_campestris	-0.00442307	-0.021146	-0.00844269	0.0312898	-0.010657
Spalax_ehrenbergi	-0.101572	-0.042383	-0.0239195	0.00631693	-0.00750407
Spalax_microphthalmus	-0.104883	-0.0472114	-0.0138851	0.0213537	-0.0257315
Zapus_hudsonius	-0.00259558	0.00777273	-0.00197051	-0.000848027	-0.00791291
Zapus_princeps	0.000876353	0.0117053	-0.00229934	0.00700593	-0.0144935
Napaeozapus_insignis	0.0096998	0.0132311	-0.00740595	0.00568196	-0.0117443
Jaculus_jaculus	-0.00270461	-0.0187877	0.00773099	0.00245358	-0.000508227
Allactaga_major	-0.00530201	0.0153486	0.0133114	-0.0153343	-0.0272004
	BGPC1	BGPC2	BGPC3	BGPC4	BGPC5
Eigenvalues	0.00163054	0.000456854	9.70469e-05	5.22912e-05	5.15948e-05
Proportion of Variance	0.712547	0.199645	0.0424095	0.0228513	0.0225469
Cumulative Proportion	0.712547	0.912192	0.954602	0.977453	1

## Sheet: TableS8-FemPCA
Taxa	PC1	PC2	PC3	PC4	PC5	PC6	PC7	PC8	PC9	PC10
Geomys_bursarius	-0.152432	-0.0521182	-0.0183683	0.00202815	-0.00351714	0.0109026	-0.0117221	0.00302057	-0.00295166	0.0114639
Cratogeomys_castanops	-0.14595	-0.0496168	-0.0157157	0.00145652	-0.00571674	0.0125331	-0.0142975	-0.00314187	-0.00867898	0.0188547
Cratogeomys_merriami	-0.17056	-0.0630927	-0.0206525	-0.00244973	-0.0136746	0.0125547	-0.0224203	0.00537136	0.00713182	0.0305117
Thomomys_bottae	-0.0144332	-0.0156241	-0.0099975	0.0164082	-0.0054291	0.0365364	-0.0199059	0.00383966	0.0100916	-0.000212738
Thomomys_umbrinus	-0.116862	-0.022221	-0.00880098	0.00902306	-0.000513217	0.00144437	-0.00560876	-0.000551217	-0.00602019	-0.00812617
Chaetodipus_baileyi	0.0393241	-0.0511651	0.0246715	0.00334373	0.0141444	-0.0120128	-7.49743e-05	-0.000310954	0.00551705	-0.00356374
Chaetodipus_californicus	0.0374099	-0.0423033	0.0278264	0.00430026	0.0136971	0.0158303	0.0112629	-0.00499382	-0.009806	-0.00450814
Chaetodipus_penicillatus	0.0231223	-0.0069674	-0.00552585	-0.00410517	0.00618218	0.0226539	0.0098418	0.00192454	-0.00662244	0.00625652
Chaetodipus_intermedius	0.0368614	-0.0491539	0.0169378	0.00395829	0.00820756	-0.00980161	-0.00543677	0.00321567	0.00809042	-0.00185183
Liomys_salvini	-0.00192731	0.0194268	0.0128327	0.0145105	0.0167269	-0.00312905	0.00312338	0.00345988	0.00049542	-0.00201996
Heteromys_desmarestianus	-0.0253182	0.0314387	0.0228396	-0.000566512	-0.00696341	-0.00347434	0.0010022	0.00502459	-0.00386014	-0.00505038
Liomys_irroratus	-0.0140851	0.0167819	0.0102536	-0.0175383	0.000644402	0.0166263	0.0165824	-0.000345058	0.01161	-0.00195638
Dipodomys_agilis	0.0380538	-0.0324063	0.0272816	0.00657069	0.00956828	0.0215072	0.00848356	-0.0106186	-0.0181447	-0.00261058
Dipodomys_ordii	0.0152943	-0.0142541	0.0245809	-0.00563606	-0.00797899	0.0188707	0.0168933	-0.00172998	-0.0165793	-0.002254
Dipodomys_phillipsii	0.0359135	-0.0393031	0.0205979	0.00534648	0.00573408	0.00910505	0.0104728	-0.0043425	-0.011065	-0.00374511
Dipodomys_spectabilis	-0.00952182	-0.00672455	0.0315006	-0.0138357	-0.0100411	0.0180307	0.0143618	0.00635908	-0.0221137	0.00653447
Rhipidomys_leucodactylus	0.0274819	0.0196989	0.001689	0.0231002	-0.00190688	0.0310942	-0.0160553	0.00324805	0.0146793	-0.0061339
Phyllotis_haggardi	0.0110135	0.0345023	0.0251168	-0.0208069	-0.0344934	-0.00656163	-0.0399394	-0.017238	-0.0121577	-0.00952383
Calomys_callosus	0.0362672	0.0387116	-0.0758899	-0.0495988	0.0382483	0.00674716	-0.0158122	0.0371871	-0.0174184	-0.0114565
Nectomys_apicalis	0.00154572	0.0231973	0.00135504	-0.0332456	-0.0349518	-0.0143205	-0.0170607	-0.00924069	0.00420269	-0.0184005
Oryzomys_palustris	-0.0272964	0.0469813	0.0195652	0.0107922	0.000914789	-0.0100141	8.7394e-05	0.00676244	-0.00193788	0.00222624
Sigmodon_hispidus	-0.0317223	0.0334564	0.00678498	0.0162551	0.0302167	0.0143188	0.0222795	0.00795506	0.000270325	-0.0066682
Neotoma_albigula	0.0085993	-0.0475661	0.0351888	-0.0104586	0.000419812	-0.016652	0.000549871	0.0106692	-0.000879408	0.00107851
Neotoma_cinerea	-0.0270732	0.0464982	0.0207691	0.00935704	0.0132149	-0.0119155	0.00132588	0.00187504	-0.00206142	0.0248011
Reithrodontomys_megalotis	-0.0134355	0.025566	0.0149576	-0.0163178	-0.00275848	0.00878113	0.0112933	-0.0107301	-0.00254131	0.00769965
Onychomys_leucogaster	0.00533277	0.0370199	0.00108081	-0.00768693	0.0138947	0.0129015	-0.000364804	-0.000710057	-0.0184677	0.01505
Peromyscus_leucopus	0.0264312	-0.0108791	0.00887207	-0.0116288	-0.00281281	-0.0058912	-0.0105956	-0.00408812	0.00359197	-0.00431384
Peromyscus_californicus	-0.0280633	0.0254563	0.0306427	-0.0025278	-0.00708086	0.00172271	0.00445352	0.00551146	-0.0108313	0.00159121
Cricetulus_migratorius	-0.0153965	0.0571006	0.0110146	0.0106863	-0.00258151	-0.0255261	-0.016129	-0.00273497	-0.00865431	0.00540128
Myodes_gapperi	0.0210872	0.00359142	0.00156194	0.00412433	0.0108419	-0.0167508	-0.00525089	-0.00101781	0.00567344	0.00620168
Microtus_pennsylvanicus	-0.00219276	0.0258391	-0.0140446	-0.0275235	0.0112583	0.00497754	0.00982774	-0.00423197	-0.00339922	0.00588527
Microtus_montanus	0.0107911	0.0116828	0.00396192	-0.00353618	-0.00136338	-0.0280108	-0.0137418	-0.000753492	0.00883074	0.00218333
Microtus_mexicanus	0.0179925	-0.0074111	0.00204725	-0.0126028	-0.00770608	0.0220174	0.00472045	-0.00548591	-0.00518953	-0.00256448
Lemmus_lemmus	-0.0632586	0.0183982	0.000549047	0.0176113	0.00830553	-0.00503506	0.0141873	-0.009674	-0.00796472	-0.0235352
Myopus_schisticolor	0.071369	0.00441997	-0.0872438	0.0399073	-0.0132198	-0.0121087	0.0190544	0.00719389	0.000108575	0.0229254
Synaptomys_cooperi	-0.000379841	0.0292283	0.00539102	-0.0113358	-0.0122594	-0.00731057	-0.00674625	-0.00528279	-9.17041e-05	-0.0019613
Phloeomys_pallidus	-0.0117163	0.00316287	-0.0173545	-0.0612117	-0.0140608	0.00420386	0.032789	-0.0388777	0.0335635	0.0152195
Hydromys_chrysogaster	-0.00746131	-0.0138272	0.00134792	-0.00651278	0.00732841	-0.00873477	0.0142107	0.00492674	0.0215338	-0.00482889
Malacomys_longipes	0.0234882	-0.0327497	0.0195098	-0.00303733	0.0078079	-0.011913	-0.0041067	-0.00115619	-0.000139501	-0.00273907
Mus_musculus	0.0355672	-0.0357139	-0.00821516	0.00755552	-0.0172877	-0.0124183	0.00166071	0.0067928	0.000575689	1.23437e-05
Mastomys_natalensis	0.025168	0.0122877	0.00425879	-0.0131738	-0.0104076	-0.00904335	-0.0198064	-0.00983344	0.00109021	-0.00900853
Praomys_jacksoni	-0.0139482	0.0332353	0.0150113	-0.0118039	-0.00641734	-0.00185217	0.00523828	-0.0105996	0.000136058	0.00641193
Hylomyscus_alleni	-0.00552911	0.0049292	0.0193377	0.00734198	0.00917047	-0.0150768	0.00275095	0.00247916	-0.000799923	-0.00254208
Aethomys_kaiseri	0.0439464	-0.00986107	-0.0237214	0.0251539	-0.0375259	0.00395013	0.0143809	0.00760732	-0.00896352	0.0127922
Rhabdomys_pumilio	0.00890211	0.0216962	-0.0113481	-0.0376574	-0.0119356	0.00259684	-0.004461	0.00363594	-0.00821423	-0.0112168
Lemniscomys_striatus	0.0417539	-0.0101893	-0.0113199	-0.00286916	0.000389762	-0.00308094	-0.00380739	0.0126058	-0.00786548	-0.00079861
Grammomys_dolichurus	-0.0456605	0.0336678	0.0206632	0.0155077	0.0046026	-0.000275926	0.0213056	0.0184093	0.0205485	-0.0151567
Dasymys_incomtus	0.0299848	-0.023021	-0.00919871	-0.00952985	0.00145548	-0.00271569	0.00494504	0.010186	-0.00484181	-0.00193227
Hybomys_univittatus	0.0106785	0.00978939	-0.00487562	-0.0292151	-0.00985363	0.0145316	0.0105899	-0.0227117	0.0111009	0.0102037
Rattus_norvegicus	0.0224504	0.00677342	-0.0272411	-0.0225705	-0.0010048	0.0128071	0.00774201	-0.0162577	0.00888673	0.00612182
Rattus_andamanensis	0.00402163	-0.000760623	0.0134668	-0.0077697	-0.00238863	-0.0157071	-0.00785443	-0.0033616	-0.00135021	-0.00509958
Niviventer_fulvescens	0.0118299	0.00434196	-0.0102882	-0.000758669	-0.00883556	0.00354837	0.00766033	-0.00162534	-0.00321136	-0.000725479
Deomys_ferrugineus	0.0491673	0.0117524	0.00570814	0.0254967	-0.0172725	0.0329833	-0.0389025	-0.000195297	0.00799264	-0.00166772
Lophuromys_aquilus	0.0265969	0.0106762	-0.0348404	-0.021477	0.00225801	0.00839111	-0.0023529	-0.000773175	-0.00131198	-0.00142432
Lophuromys_flavopunctatus	0.0274446	-0.0175423	-0.00270251	0.000101457	-0.0205541	-0.0186177	-0.00266012	0.000220609	0.000615567	-0.00364698
Acomys_russatus	0.0180917	-0.0201315	-0.0436908	-0.0480277	0.0332842	-0.00120928	-0.00376263	0.0403904	-0.00818311	-0.00654892
Acomys_dimidiatus	-0.013949	-0.00385765	0.0201313	-0.0041672	-0.00162513	-0.0297692	-0.0010202	0.00773159	0.00202351	0.000739159
Sekeetamys_calurus	-0.0408066	0.0381404	0.01942	0.0197488	0.00905885	0.00482566	0.0208849	0.0202511	0.0226807	-0.00992671
Meriones_crassus	-0.0241852	0.0604818	0.00334388	0.0174577	0.00596344	-0.0286897	-0.00823826	0.00828748	0.00774933	0.0187912
Meriones_unguiculatus	0.00239436	-0.038528	0.0355389	-0.0114488	-0.00514292	0.0106795	0.0131269	0.00520063	-0.00997548	0.000545408
Gerbilliscus_validus	0.0269786	-0.0377319	0.0196056	-0.00905194	0.00355073	-0.019192	-0.00781686	-0.000654995	0.00559368	-0.00715953
Pachyuromys_duprasi	-0.0569883	0.0196991	0.0309013	0.0123816	0.00641863	0.00858243	0.00316686	0.0193544	-0.015485	0.00956874
Brachytarsomys_albicauda	0.021413	-0.0575067	0.0237803	-0.00573583	0.00120592	-0.0155644	-0.00699063	0.0071002	0.00325374	0.000996517
Eliurus_myoxinus	-0.0216763	0.0448329	0.024037	0.00830302	0.0104857	-0.00408006	0.0054431	0.00258464	5.4793e-05	0.0119002
Gymnuromys_roberti	0.0476822	-0.0418863	0.0177764	0.00851326	0.0210435	-0.0153028	-0.0045691	-0.00707909	0.00676935	-0.0041029
Hypogeomys_antimena	0.0630043	-0.0571391	-0.0187474	0.0130282	0.0619548	-0.0187416	-0.0079359	-0.0131701	0.023881	0.0198743
Nesomys_rufus	0.00430526	0.0643967	-0.0170982	0.00677022	0.0133983	-0.0198649	-0.00774972	-0.00802977	0.00522801	0.0209271
Cricetomys_ansorgei	0.0485094	-0.00950001	-0.0344071	0.0203293	-0.0341353	-0.00271081	0.0199745	0.00311701	-0.00463802	0.00264817
Saccostomus_campestris	0.0422224	-0.00941853	-0.0329705	0.0308034	-0.0670977	-0.0240365	0.0169973	0.00925344	-0.012534	-0.00209206
Spalax_ehrenbergi	-0.102186	-0.00548401	-0.0482069	0.0191144	0.0113184	-0.0195146	0.00225934	-0.0208987	-0.00419952	-0.0320698
Spalax_microphthalmus	-0.105725	-0.0138941	-0.0508055	0.0192111	0.0180742	-0.0144672	0.0120059	-0.0288084	-0.00799285	-0.0361735
Zapus_hudsonius	0.0506549	0.00925538	-0.020725	0.0129582	-0.00745036	0.0304333	-0.0189457	-0.00365774	0.0172637	-0.00695307
Zapus_princeps	0.0183893	0.0129305	0.00177176	0.0217857	-0.00292947	0.0325388	-0.00750624	0.00959783	0.023923	-0.0118541
Napaeozapus_insignis	0.0189885	0.0137718	-0.000194786	0.0211407	-0.00554127	0.0283395	-0.00603708	0.00931492	0.0258462	-0.0139131
Jaculus_jaculus	0.0355672	-0.0357139	-0.00821516	0.00755552	-0.0172877	-0.0124183	0.00166071	0.0067928	0.000575689	1.23437e-05
Allactaga_major	0.0866484	0.0204464	-0.0130745	0.0383814	0.0427336	0.0159444	-0.0129104	-0.0435453	-0.0340371	0.00660783
	PC1	PC2	PC3	PC4	PC5	PC6	PC7	PC8	PC9	PC10
Standard deviation	0.04884	0.0313	0.02434	0.01916	0.0182	0.01625	0.01344	0.01285	0.01183	0.01151
Proportion of Variance	0.33247	0.1366	0.08256	0.05119	0.04619	0.0368	0.02518	0.02302	0.01949	0.01846
Cumulative Proportion	0.33247	0.4691	0.55161	0.6028	0.64899	0.68579	0.71096	0.73399	0.75348	0.77194

## Sheet: TableS9-FemBGPCA
Taxa	BGPC1	BGPC2	BGPC3	BGPC4	BGPC5
Geomys_bursarius	0.161084	-0.00686024	-0.00244069	-0.00765988	0.00323665
Cratogeomys_castanops	0.153538	-0.00339287	-0.00648105	-0.00291326	0.0025692
Cratogeomys_merriami	0.180674	-0.00487979	-0.000248098	-0.00887159	0.0129894
Thomomys_bottae	0.024024	-0.00464504	-0.0111823	0.000246964	-0.0170065
Thomomys_umbrinus	0.118822	-0.00493245	0.00867418	-0.000330221	-0.00361363
Chaetodipus_baileyi	-0.0291199	-0.0252071	-0.0178043	-0.0341681	-0.0059837
Chaetodipus_californicus	-0.0294437	-0.0352624	-0.0264285	-0.034062	-0.00542664
Chaetodipus_penicillatus	-0.0189675	-0.00866767	-0.0212475	-0.0126643	-0.00236614
Chaetodipus_intermedius	-0.0254258	-0.0172429	-0.0164909	-0.0265732	-0.010627
Liomys_salvini	-0.00506131	-0.013219	0.0173473	-0.0014171	-0.00442318
Heteromys_desmarestianus	0.0110679	-0.00583277	0.0347367	0.000190015	0.0104496
Liomys_irroratus	0.00524951	-0.00175057	0.0157864	-0.00311515	0.0042837
Dipodomys_agilis	-0.0315468	-0.0435748	-0.0278549	-0.0120254	0.00191877
Dipodomys_ordii	-0.0161025	-0.0284844	-0.0130983	-0.00505732	0.0167221
Dipodomys_phillipsii	-0.0276939	-0.0364142	-0.0276091	-0.00817713	0.00652272
Dipodomys_spectabilis	0.00327127	-0.0252175	-0.00424961	0.00292293	0.0165895
Rhipidomys_leucodactylus	-0.0266817	-0.00794345	0.0102095	0.00869041	-0.020107
Phyllotis_haggardi	-0.022012	0.0163411	0.0182437	0.00642185	0.0104237
Calomys_callosus	-0.0325059	0.0640228	-0.0201392	0.0224062	0.00148803
Nectomys_apicalis	-0.00862291	0.0338729	0.0224766	-0.00295806	0.0469225
Oryzomys_palustris	0.0104656	-0.00738218	0.044457	0.01229	0.00790437
Sigmodon_hispidus	0.0197503	-0.0114816	0.0253738	0.0110235	-0.00702807
Neotoma_albigula	-0.0048029	-0.0200907	-0.00141539	-0.0201682	-0.0012776
Neotoma_cinerea	0.00998795	-0.00502881	0.0365617	0.0230533	-0.0105664
Reithrodontomys_megalotis	0.00223606	0.00185344	0.0148194	0.00736941	0.00362228
Onychomys_leucogaster	-0.0142254	0.00546936	-7.21987e-05	0.0197099	-0.00524903
Peromyscus_leucopus	-0.0239598	0.00414158	-0.00234737	-0.00966942	0.00204681
Peromyscus_californicus	0.0135642	-0.0109217	0.0292237	0.0034674	0.00335319
Cricetulus_migratorius	-0.000837019	0.00554358	0.0340108	0.0156464	-0.0113881
Myodes_gapperi	-0.021045	-0.000320455	-0.000556418	0.00356632	-0.00489213
Microtus_pennsylvanicus	-0.00399494	0.0241202	0.00166452	0.0121846	0.000211778
Microtus_montanus	-0.0141432	0.00870838	0.0118543	0.00836423	0.0127356
Microtus_mexicanus	-0.0157014	0.000325091	-0.0141034	-0.0157216	-0.000643704
Lemmus_lemmus	0.0551233	-0.005727	0.0222472	0.0103363	0.00312386
Myopus_schisticolor	-0.0510167	0.0413108	-0.0499309	0.00946782	-0.0185296
Synaptomys_cooperi	-0.00832033	0.0129387	0.0176471	0.00842465	0.0128917
Phloeomys_pallidus	0.00825161	0.0359114	-0.00548166	-0.00113985	0.00451113
Hydromys_chrysogaster	0.00772073	0.000552833	0.0106913	-0.00798906	0.0202992
Malacomys_longipes	-0.0181504	-0.00826343	-0.0097776	-0.0137944	-0.00494358
Mus_musculus	-0.0234681	-0.00285737	-0.0239402	-0.0108717	0.000646921
Mastomys_natalensis	-0.026935	0.0149966	0.00409455	-0.00314186	0.0120845
Praomys_jacksoni	0.00108899	0.00578622	0.0218814	0.00845015	2.76748e-05
Hylomyscus_alleni	-9.91148e-05	-0.0126248	0.0191648	-0.00169203	-0.00503903
Aethomys_kaiseri	-0.0337588	0.00794102	-0.0265727	-0.00467762	-0.00204895
Rhabdomys_pumilio	-0.013805	0.0314163	0.0032215	0.00589122	0.020419
Lemniscomys_striatus	-0.035014	0.00879694	-0.0155322	-0.00266046	-0.00570315
Grammomys_dolichurus	0.02937	-0.0204924	0.0501604	0.0127322	0.00173149
Dasymys_incomtus	-0.0222325	0.00671932	-0.0171953	-0.0150555	0.00373664
Hybomys_univittatus	-0.0131259	0.0192123	-0.00829844	-0.000900482	-0.00172173
Rattus_norvegicus	-0.0191274	0.0281696	-0.0213706	-0.000402543	-0.00366982
Rattus_andamanensis	-0.00673506	0.00513682	0.00624562	-0.00339732	-0.000305983
Niviventer_fulvescens	-0.010789	0.00666867	-0.00831338	-0.00246021	0.00113009
Deomys_ferrugineus	-0.0446001	8.26835e-05	-0.00960417	0.00959573	-0.0236472
Lophuromys_aquilus	-0.0224411	0.0335972	-0.020436	0.00318338	0.00160806
Lophuromys_flavopunctatus	-0.0216351	0.0118945	-0.00883045	-0.01117	0.0085566
Acomys_russatus	-0.00834928	0.0359843	-0.02311	0.000131293	-0.00236977
Acomys_dimidiatus	0.00828411	0.000220496	0.0171587	-0.000941375	-0.00462492
Sekeetamys_calurus	0.0242038	-0.0251675	0.0440383	0.0178249	0.00308241
Meriones_crassus	0.00719641	-0.00127662	0.0342922	0.0387348	0.00465357
Meriones_unguiculatus	-0.000954121	-0.02507	-0.0104572	-0.0253218	0.00658605
Gerbilliscus_validus	-0.0206055	-0.00581422	-0.00552984	-0.0191841	0.000386233
Pachyuromys_duprasi	0.0423398	-0.022567	0.0304923	0.00949153	-0.0114293
Brachytarsomys_albicauda	-0.0112467	-0.0173826	-0.00845884	-0.0198504	-0.0175622
Eliurus_myoxinus	0.00490538	-0.0166646	0.0428043	0.0207589	-0.00234305
Gymnuromys_roberti	-0.0371683	-0.0163176	-0.0182682	-0.0210232	-0.0089956
Hypogeomys_antimena	-0.0413482	0.000317992	-0.0403749	-0.014873	-0.00821319
Nesomys_rufus	-0.0162568	0.0229461	0.0221737	0.0294213	-0.00301032
Cricetomys_ansorgei	-0.0368545	0.0100476	-0.0280954	-0.0184786	0.00683043
Saccostomus_campestris	-0.0313165	0.0173338	-0.0239201	-0.000600756	0.00948166
Spalax_ehrenbergi	0.109428	0.0147392	0.00105108	0.0120852	-5.79032e-05
Spalax_microphthalmus	0.115324	0.00726636	-0.0066457	0.00721072	0.00126656
Zapus_hudsonius	-0.042382	0.0125314	-0.018799	0.00744581	-0.0153512
Zapus_princeps	-0.0173158	-0.00950082	0.0106155	0.00731386	-0.0176629
Napaeozapus_insignis	-0.0182402	-0.00732555	0.00914597	0.00887851	-0.0130069
Jaculus_jaculus	-0.0234681	-0.00285737	-0.0239402	-0.0108717	0.000646921
Allactaga_major	-0.0783177	-0.0282557	-0.0459131	0.0311184	-0.00685575
	BGPC1	BGPC2	BGPC3	BGPC4	BGPC5
Eigenvalues	0.00239633	0.000189259	8.56343e-05	4.68489e-05	4.61949e-05
Proportion of Variance	0.866895	0.0684662	0.030979	0.016948	0.0167115
Cumulative Proportion	0.866895	0.935361	0.96634	0.983289	1

## Sheet: TableS10-BAMM
Zpol
Postburn$N_shifts	96.29
Postburn$logLik	45.55
numberOfGenerations	1000000
betaInitPrior	151.282
betaShiftPrior	0.0159209
expectedNumberOfShifts	1
Humerus PC1
Postburn$N_shifts	136.005
Postburn$logLik	211.976
numberOfGenerations	1000000
betaInitPrior	3846.42
betaShiftPrior	0.0159209
expectedNumberOfShifts	1
Femur PC1
Postburn$N_shifts	74.5444
Postburn$logLik	36.3103
numberOfGenerations	1000000
betaInitPrior	2872.07
betaShiftPrior	0.0159209
expectedNumberOfShifts	1
